# Supplementary material for: The Individual and Combined Effects of Prenatal Micronutrient Supplementations on Neurobehavioral Developmental Disorders in Preschool Children
Source: Children (Basel). 2025 May 5;12(5):602. doi: 10.3390/children12050602 (PMC12110273; doi:10.3390/children12050602)
Supplement: Supplementary file 1 [file children-12-00602-s001.zip]

Archive with 6 entries (6 files):
- Table S1_definition&code.pdf
- Table S2 covar_result.xlsx
- Table S3 individual effect.pdf
- Table S4 individual_effect_5domain.xlsx
- Table S5 combined effect_5 domain.pdf
- Text S1 Sample Size Calculation.pdf
