# Supplementary material for: The Individual and Combined Effects of Prenatal Micronutrient Supplementations on Neurobehavioral Developmental Disorders in Preschool Children
Source: Children (Basel). 2025 May 5;12(5):602. doi: 10.3390/children12050602 (PMC12110273; doi:10.3390/children12050602)
Supplement: Supplementary file 1 [file children-12-00602-s001.zip › Table S2 covar_result.xlsx]

## Sheet: Sheet 1
variable_name	value	count_percentage	OR_CI_univariate	P_univariate	OR_CI_multivariate	P_multivariate
Birth season	Spring	479 (11.3)	1.00
Birth season	Summer	637 (14.2)	1.30 (1.14,1.47)	<0.001	1.43 (1.25,1.63)	<0.001
Birth season	Autumn	327 (11.1)	0.98 (0.84,1.13)	0.76	0.95 (0.81,1.11)	0.51
Birth season	Winter	389 (9.8)	0.85 (0.74,0.98)	0.02	0.76 (0.66,0.88)	<0.001
Birth weight	-	-	0.91 (0.88,0.95)	<0.001	0.95 (0.91,0.99)	0.008
Child's age	-	-	1.33 (1.21,1.46)	<0.001	1.44 (1.30,1.60)	<0.001
Child's sex	Male	1,127 (13.5)	1.00
Child's sex	Female	705 (9.7)	0.69 (0.62,0.76)	<0.001	0.68 (0.61,0.75)	<0.001
Chinese medicine intake	No	1,696 (11.6)	1.00
Chinese medicine intake	Yes	134 (14)	1.25 (1.03,1.51)	0.02	1.24 (1.01,1.50)	0.04
Congenital diseases	No	1,828 (11.7)	1.00
Congenital diseases	Yes	4 (16)	1.44 (0.49,4.19)	0.51	1.47 (0.49,4.45)	0.49
delivery mode	Natural birth	1,180 (11.7)	1.00
delivery mode	Cesarean	636 (11.8)	1.01 (0.91,1.12)	0.81	1.00 (0.90,1.12)	0.98
delivery mode	Vaginal surgery for delivery	16 (8.8)	0.73 (0.43,1.22)	0.23	0.73 (0.43,1.24)	0.25
Family function	Normal (Score ≥7)	925 (9.5)	1.00
Family function	Dysfunction (Score <7)	907 (15.3)	1.71 (1.55,1.89)	<0.001	1.45 (1.31,1.61)	<0.001
Father drinking	No	719 (11.7)	1.00
Father drinking	Yes	1,113 (11.8)	1.01 (0.91,1.12)	0.85	1.00 (0.90,1.12)	0.93
Father education	Less than high school	266 (18.2)	1.00
Father education	High school and higher	1,566 (11)	0.56 (0.48,0.64)	<0.001	0.92 (0.77,1.08)	0.30
Father smoking	No	1,057 (11.4)	1.00
Father smoking	Yes	775 (12.2)	1.09 (0.99,1.20)	0.09	0.97 (0.87,1.08)	0.57
Feeding pattern	Breastfeeding	987 (11.2)	1.00
Feeding pattern	Formula feeding	250 (15.1)	1.40 (1.21,1.63)	<0.001	1.24 (1.06,1.45)	0.007
Feeding pattern	Mixed feeding	593 (11.5)	1.03 (0.92,1.14)	0.64	1.03 (0.92,1.15)	0.60
GDM	No	1,684 (11.8)	1.00
GDM	Yes	148 (10.9)	0.92 (0.77,1.09)	0.34	0.92 (0.76,1.12)	0.42
GH	No	1,794 (11.7)	1.00
GH	Yes	38 (12.3)	1.06 (0.75,1.49)	0.75	1.15 (0.78,1.71)	0.48
Health condition 0-1 years	Bad	39 (21.5)	1.00
Health condition 0-1 years	Good	1,793 (11.6)	0.48 (0.33,0.68)	<0.001	0.64 (0.41,1.00)	0.05
Health condition 1-3 years	Bad	32 (18.3)	1.00
Health condition 1-3 years	Good	1,800 (11.6)	0.59 (0.40,0.87)	0.007	1.02 (0.63,1.66)	0.93
Household income	<RMB 20,000	1,052 (14.4)	1.00
Household income	≥RMB 20,000	780 (9.4)	0.62 (0.56,0.68)	<0.001	0.78 (0.70,0.88)	<0.001
IUGR	No	1,800 (11.6)	1.00
IUGR	Yes	32 (23)	2.28 (1.53,3.39)	<0.001	1.91 (1.25,2.92)	0.003
Marital status	Not married	45 (14.7)	1.00
Marital status	Married	1,787 (11.7)	0.76 (0.56,1.05)	0.10	0.86 (0.62,1.19)	0.36
Maternal age of conception	-	-	0.99 (0.98,1.00)	0.02	1.00 (0.98,1.01)	0.37
Mother drinking	No	1,707 (11.6)	1.00
Mother drinking	Yes	117 (13.1)	1.15 (0.94,1.40)	0.18	0.99 (0.80,1.22)	0.89
Mother education	Less than high school	350 (21.8)	1.00
Mother education	High school and higher	1,479 (10.6)	0.42 (0.37,0.48)	<0.001	0.57 (0.49,0.67)	<0.001
Mother smoking	No	1,816 (11.7)	1.00
Mother smoking	Yes	16 (12.6)	1.09 (0.64,1.84)	0.76	0.84 (0.49,1.45)	0.53
Multiple pregnancy	No	1,775 (11.7)	1.00
Multiple pregnancy	Yes	51 (12.8)	1.11 (0.82,1.49)	0.51	0.97 (0.69,1.35)	0.85
Nutritional condition 0-1 years	Bad	32 (17)	1.00
Nutritional condition 0-1 years	Good	1,798 (11.6)	0.64 (0.44,0.94)	0.02	1.14 (0.71,1.84)	0.58
Nutritional condition 1-3 years	Bad	35 (19.2)	1.00
Nutritional condition 1-3 years	Good	1,797 (11.6)	0.55 (0.38,0.80)	0.002	0.70 (0.44,1.09)	0.12
Parental depression	No	1,512 (11.1)	1.00
Parental depression	Yes	320 (16.1)	1.54 (1.35,1.76)	<0.001	1.36 (1.18,1.56)	<0.001
Parity	Nulliparous	1,056 (12)	1.00
Parity	Multiparous	773 (11.4)	0.94 (0.85,1.03)	0.20	0.86 (0.76,0.96)	0.008
Paternal age of conception	-	-	1.00 (0.99,1.01)	0.95	1.02 (1.00,1.03)	0.005
PE	No	1,827 (11.7)	1.00
PE	Yes	5 (10.4)	0.88 (0.35,2.21)	0.78	0.67 (0.25,1.84)	0.44
PGDM	No	1,801 (11.7)	1.00
PGDM	Yes	31 (14.5)	1.28 (0.87,1.88)	0.21	1.24 (0.81,1.90)	0.32
PGH	No	1,822 (11.7)	1.00
PGH	Yes	10 (9.6)	0.80 (0.42,1.54)	0.50	0.53 (0.25,1.13)	0.10
PGMD	No	1,829 (11.7)	1.00
PGMD	Yes	3 (25)	2.51 (0.68,9.30)	0.17	2.26 (0.58,8.88)	0.24
POS	No	1,777 (11.7)	1.00
POS	Yes	55 (11.9)	1.02 (0.77,1.36)	0.88	1.01 (0.75,1.37)	0.94
Pregnancy mode	Natural pregnancy	1,763 (11.7)	1.00
Pregnancy mode	Medically assisted pregnancy	68 (12.4)	1.07 (0.83,1.39)	0.60	0.90 (0.67,1.20)	0.46
Pregnancy preservation	No	1,498 (11.4)	1.00
Pregnancy preservation	Yes	334 (13.4)	1.21 (1.06,1.37)	0.004	1.11 (0.96,1.29)	0.17
Pre-pregnancy BMI	BMI <18.5 kg/m2	335 (11.7)	1.00
Pre-pregnancy BMI	BMI ≥24 kg/m2	307 (14.3)	1.26 (1.07,1.49)	0.006	1.15 (0.96,1.36)	0.12
Pre-pregnancy BMI	BMI 18.5-23.9 kg/m2	1,170 (11.1)	0.95 (0.83,1.08)	0.43	0.97 (0.85,1.11)	0.64
PTB	No	1,665 (11.5)	1.00
PTB	Yes	166 (14.8)	1.34 (1.13,1.60)	0.001	1.16 (0.96,1.40)	0.12
Residence type	Shenzhen residents	905 (9.6)	1.00
Residence type	Non-Shenzhen residents	922 (14.8)	1.64 (1.48,1.80)	<0.001	1.21 (1.08,1.36)	0.001
Seminar participation	No	810 (12.7)	1.00
Seminar participation	Yes	769 (10.6)	0.82 (0.74,0.91)	<0.001	0.99 (0.89,1.10)	0.83
Separation from father	No	1,551 (11.4)	1.00
Separation from father	Yes	276 (13.9)	1.26 (1.10,1.45)	0.001	1.16 (0.96,1.40)	0.12
Separation from mother	No	1,672 (11.6)	1.00
Separation from mother	Yes	160 (13.4)	1.19 (1.00,1.41)	0.06	0.99 (0.79,1.25)	0.95
TA	No	1,694 (11.6)	1.00
TA	Yes	138 (13.6)	1.21 (1.00,1.45)	0.05	1.01 (0.81,1.25)	0.94
