# Supplementary material for: The Individual and Combined Effects of Prenatal Micronutrient Supplementations on Neurobehavioral Developmental Disorders in Preschool Children
Source: Children (Basel). 2025 May 5;12(5):602. doi: 10.3390/children12050602 (PMC12110273; doi:10.3390/children12050602)
Supplement: Supplementary file 1 [file children-12-00602-s001.zip › Table S4 individual_effect_5domain.xlsx]

## Sheet: communication
variable_name	count_percentage	OR_CI	P	OR_CI_adjusted	P_adjusted	OR_CI_full	P_full
Calcium0	59 (1.6)	1.00		1.00		1.00
Calcium1	120 (1)	0.64 (0.47,0.88)	0.006	0.72 (0.52,0.99)	0.04	0.82 (0.54,1.25)	0.35
Folic acid0	32 (1.7)	1.00		1.00		1.00
Folic acid1	147 (1.1)	0.61 (0.42,0.90)	0.01	0.66 (0.44,0.98)	0.04	0.77 (0.48,1.24)	0.28
Iron0	113 (1.3)	1.00		1.00		1.00
Iron1	66 (0.9)	0.68 (0.50,0.93)	0.01	0.80 (0.58,1.09)	0.15	0.86 (0.60,1.26)	0.45
Multivitamin0	120 (1.4)	1.00		1.00		1.00
Multivitamin1	59 (0.8)	0.61 (0.45,0.84)	0.002	0.74 (0.53,1.02)	0.07	0.83 (0.57,1.21)	0.33

## Sheet: grossmotor
variable_name	count_percentage	OR_CI	P	OR_CI_adjusted	P_adjusted	OR_CI_full	P_full
Calcium0	382 (10.1)	1.00		1.00		1.00
Calcium1	1,006 (8.5)	0.82 (0.73,0.93)	0.002	0.72 (0.52,0.99)	0.04	0.96 (0.81,1.13)	0.62
Folic acid0	197 (10.7)	1.00		1.00		1.00
Folic acid1	1,191 (8.6)	0.79 (0.68,0.93)	0.004	0.66 (0.44,0.98)	0.04	0.89 (0.73,1.09)	0.25
Iron0	788 (9.3)	1.00		1.00		1.00
Iron1	600 (8.4)	0.89 (0.79,0.99)	0.03	0.80 (0.58,1.09)	0.15	1.10 (0.96,1.25)	0.18
Multivitamin0	874 (10.1)	1.00		1.00		1.00
Multivitamin1	514 (7.4)	0.72 (0.64,0.80)	<0.001	0.74 (0.53,1.02)	0.07	0.85 (0.74,0.97)	0.02

## Sheet: finemotor
variable_name	count_percentage	OR_CI	P	OR_CI_adjusted	P_adjusted	OR_CI_full	P_full
Calcium0	97 (2.6)	1.00		1.00		1.00
Calcium1	325 (2.7)	1.07 (0.85,1.35)	0.56	1.20 (0.94,1.51)	0.14	1.10 (0.82,1.49)	0.52
Folic acid0	44 (2.4)	1.00		1.00		1.00
Folic acid1	378 (2.7)	1.15 (0.84,1.58)	0.37	1.25 (0.91,1.73)	0.17	1.15 (0.78,1.70)	0.48
Iron0	225 (2.7)	1.00		1.00		1.00
Iron1	197 (2.7)	1.03 (0.85,1.25)	0.76	1.19 (0.98,1.46)	0.09	1.16 (0.92,1.46)	0.22
Multivitamin0	255 (2.9)	1.00		1.00		1.00
Multivitamin1	167 (2.4)	0.81 (0.67,0.99)	0.04	0.96 (0.78,1.19)	0.73	0.89 (0.71,1.12)	0.34

## Sheet: problemsolving
variable_name	count_percentage	OR_CI	P	OR_CI_adjusted	P_adjusted	OR_CI_full	P_full
Calcium0	37 (1)	1.00		1.00		1.00
Calcium1	73 (0.6)	0.63 (0.42,0.93)	0.02	0.75 (0.50,1.12)	0.16	0.85 (0.48,1.50)	0.57
Folic acid0	22 (1.2)	1.00		1.00		1.00
Folic acid1	88 (0.6)	0.53 (0.33,0.85)	0.009	0.63 (0.39,1.02)	0.06	0.65 (0.35,1.21)	0.17
Iron0	73 (0.9)	1.00		1.00		1.00
Iron1	37 (0.5)	0.59 (0.40,0.88)	0.010	0.74 (0.49,1.11)	0.15	0.82 (0.50,1.37)	0.46
Multivitamin0	71 (0.8)	1.00		1.00		1.00
Multivitamin1	39 (0.6)	0.69 (0.46,1.01)	0.06	0.91 (0.61,1.38)	0.67	1.07 (0.65,1.76)	0.79

## Sheet: personalsocial
variable_name	count_percentage	OR_CI	P	OR_CI_adjusted	P_adjusted	OR_CI_full	P_full
Calcium0	108 (2.9)	1.00		1.00		1.00
Calcium1	247 (2.1)	0.72 (0.58,0.91)	0.006	0.80 (0.63,1.01)	0.06	0.89 (0.65,1.21)	0.45
Folic acid0	59 (3.2)	1.00		1.00		1.00
Folic acid1	296 (2.1)	0.66 (0.50,0.88)	0.005	0.71 (0.53,0.95)	0.02	0.72 (0.51,1.03)	0.07
Iron0	208 (2.5)	1.00		1.00		1.00
Iron1	147 (2)	0.83 (0.67,1.02)	0.08	0.94 (0.75,1.17)	0.55	1.11 (0.85,1.43)	0.45
Multivitamin0	229 (2.6)	1.00		1.00		1.00
Multivitamin1	126 (1.8)	0.68 (0.55,0.85)	0.001	0.78 (0.62,0.99)	0.04	0.86 (0.67,1.12)	0.27
